# Supplementary material for: Real-Time Biomarkers of Liver Graft Quality in Hypothermic Oxygenated Machine Perfusion
Source: J Clin Med. 2025 Jan 13;14(2):471. doi: 10.3390/jcm14020471 (PMC11766178; doi:10.3390/jcm14020471)
Supplement: Supplementary file 1 [file jcm-14-00471-s001.zip]

Archive with 1 entries (1 files):
- jcm-3348666-supplementary.pdf
